# Supplementary material for: Testing the Impact of Familiarity with Health Benefits Information on Dietary Supplement Choice in Pregnancy: An Online Choice Experiment
Source: Nutrients. 2022 Apr 20;14(9):1707. doi: 10.3390/nu14091707 (PMC9105683; doi:10.3390/nu14091707)
Supplement: Supplementary file 1 [file nutrients-14-01707-s001.zip]

Archive with 1 entries (1 files):
- nutrients-1662475-supplementary.pdf
